# Supplementary material for: Odor Profile of Four Cultivated and Freeze-Dried Edible Mushrooms by Using Sensory Panel, Electronic Nose and GC-MS
Source: J Fungi (Basel). 2022 Sep 11;8(9):953. doi: 10.3390/jof8090953 (PMC9504341; doi:10.3390/jof8090953)
Supplement: Supplementary file 1 [file jof-08-00953-s001.zip]

Archive with 1 entries (1 files):
- jof-1896215-supplementary.pdf
